# Supplementary material for: Efficacy of Oral Cryotherapy in the Prevention of Oral Mucositis Associated with Cancer Chemotherapy: Systematic Review with Meta-Analysis and Trial Sequential Analysis
Source: Curr Oncol. 2021 Jul 29;28(4):2852–67. doi: 10.3390/curroncol28040250 (PMC8395421; doi:10.3390/curroncol28040250)
Supplement: Supplementary file 1 [file curroncol-28-00250-s001.zip]

Archive with 1 entries (1 files):
- curroncol-1250628-supplementary.pdf
